# Supplementary material for: Collaborative agglomeration level and spatial correlation of intercity manufacturing industry: An empirical study based on the cities of the Yangtze River Delta
Source: PLoS One. 2023 Nov 10;18(11):e0293645. doi: 10.1371/journal.pone.0293645 (PMC10637707; doi:10.1371/journal.pone.0293645)
Supplement: S1 Dataset — (XLSX) [file pone.0293645.s001.xlsx]

## Sheet: 制造业从业人员（万人）
City	2009	2010	2011	2012	2013	2014	2015	2016	2017	2018	2019
Nationwide	3491.9	3637.2	4088.3	4262.2	5257.9	5243.1	5086.7	4893.8	4635.5	4178.3	3832
The Yangtze River Delta	779.97	828.55	929.44	963.79	1154.68	1187.5	1141.32	1079.56	1044.37	989.84	922.05
Shanghai	140.71	141.32	186.83	218.73	211.74	215.53	205.31	181.05	172.09	161.72	143.49
Nanjing	43.7	47.41	53.55	53.55	58.55	55.71	52.99	48.44	45.39	44.48	40.17
Wuxi	37.08	45.43	47.43	47.38	73.37	70.8	67.1	62.51	63.1	60.65	61.88
Changzhou	16.92	16.88	20.68	22.42	32.27	32.46	33.35	32.8	32.99	30.48	29.16
Suzhou	80.93	90.06	89.87	88.28	199.17	219.43	210.97	200.77	199.55	193.27	181.7
Nantong	29.62	30.26	31.49	31.19	40.04	46.54	46.9	46.63	42.76	39.37	32.36
Yangzhou	13.14	13.78	15.45	15.48	25.42	30.98	28.79	26.73	24.38	21.76	16.57
Zhenjiang	17.45	18.35	19.06	19.78	21.68	25.34	25.08	23.92	18.39	14.2	12.05
Yancheng	15.73	16.37	16.9	16.95	27.09	26.11	25.09	24.02	21.13	16.9	12.88
Taizhou	14.3	15.3	15.92	16.26	27.61	29.53	29.62	29.01	29.19	22.12	19.35
Hangzhou	71.54	75.91	79.08	80.47	72.67	70.65	68.03	65.19	65.67	61.86	59.56
Ningbo	59.38	63.67	83.39	81.99	78.79	76.51	72.62	63.98	67.07	64.21	63.9
Wenzhou	51.08	50.7	46.61	42.32	34.29	32.76	30.74	30.51	30.49	24.68	25.24
Huzhou	17.15	19.17	17.89	18.24	18.27	18.99	18.69	19.13	19.04	17.06	17.59
Jiaxing	49.68	52.2	50.89	48.95	48.81	48.27	46.29	45.68	44.08	41.48	40.64
Shaoxing	37.18	37.5	36.94	36.54	37.89	37.19	34.64	32.87	30.21	25.59	25.11
Jinhua	13.04	15.39	15.88	15.95	15.87	15.75	15.23	14.29	13.42	13.07	12.59
Zhoushan	4.27	4.4	3.94	4.07	4.23	10.21	10.25	10.23	3.2	3.06	3.31
Taizhou	20.4	22.87	31.52	33.38	36.22	35.87	30.57	31.05	32.79	30.76	30.39
Hefei	14.46	17.79	25.48	28.03	33.99	36.31	35.36	35.56	35.49	36.12	32.64
Wuhu	9.59	11.34	12.35	14.16	16.84	17.2	17.4	18.42	17.26	20.55	16.63
Ma'anshan	6.98	6.93	7.16	6.75	6.95	6.79	6.75	6.37	6.05	8.84	8.03
Tongling	5.05	5	5.75	5.83	6.55	6.47	6.22	6.13	6.04	6.01	6.39
Anqing	3.07	3.09	3.4	3.44	8.54	8.56	8.96	9.27	8.66	11.18	9.59
Chuzhou	3.47	3.18	3.48	3.85	6.6	6.52	7.4	7.79	8.4	10.73	12.01
Chizhou	0.99	1.05	1.1	1.1	1.97	2.2	2.09	2.23	2.25	2.56	2.21
Xuancheng	3.06	3.2	7.4	8.7	9.26	4.82	4.88	4.98	5.28	7.13	6.61

## Sheet: 城镇就业人员总数（万人）
City	2009	2010	2011	2012	2013	2014	2015	2016	2017	2018	2019
Nationwide	33322	34687	35914	37102	38240	39310	40410	41428	42462	43419	44247
The Yangtze River Delta	1906.81	2031.78	2102.33	2541.4	3225	3451.92	3380.18	3223.04	3191.27	3230.32	3149.23
Shanghai	385.41	392.87	449.19	555.7	619	730.46	722.88	627.78	632.31	640.67	716.06
Nanjing	117.66	125.64	132.34	147.4	216.1	230	213.1	205.19	204.49	219.16	202.52
Wuxi	69.43	82.95	79.76	88.1	128.1	123.49	118.79	113.34	113.09	112.32	122.35
Changzhou	37.27	38.16	45.65	48.9	71.5	71.74	69.89	68.5	68.88	68.32	64.6
Suzhou	119.19	130.87	132.89	133.7	293.4	315.42	303.93	288.69	290.97	290.13	291.53
Nantong	62.07	63.11	64	68.5	183.9	221.27	209.82	205.34	209.74	210.04	161.14
Yangzhou	38.65	40.09	40.43	42.9	101.1	113.28	108.42	102.13	98.13	97.06	85.81
Zhenjiang	36.62	37.26	37.74	40.7	46.7	50.73	50.5	47.97	43.06	38.43	37.59
Yancheng	51.8	51.91	49.5	53.8	88.6	87.32	89.22	87.43	83.39	80.45	59.94
Taizhou	35.52	37.15	36.33	40.9	94.8	107.26	107.17	110	114.03	113.96	94.62
Hangzhou	204.36	232.71	206.27	281.9	282.6	293.44	288.56	290.13	287.02	279.19	286.54
Ningbo	132.27	140.19	150.45	174.7	171.4	171.71	166.83	151.86	161.28	150.83	158.15
Wenzhou	107.64	107.92	101.97	111.5	103	104.69	106.56	104.6	119.11	107.36	99.93
Huzhou	33.95	37.91	37.43	47.1	48.2	49.43	50.06	50.23	50.38	47.37	48.98
Jiaxing	76.01	80.4	75.15	79.2	79.8	80.08	80.91	80.55	79.13	75.26	73.97
Shaoxing	94.74	107.13	111.18	130.7	135.5	139.74	138.63	136.83	120.25	115.06	102.93
Jinhua	48.12	52.5	51.42	88.4	90.1	96	94.43	92.66	76.49	86.97	69.53
Zhoushan	15.78	16.8	15.4	17.7	18.5	45.2	46.6	46.99	18.38	18.14	18.61
Taizhou	64.24	69.78	79.19	96.8	102.3	107.43	101.11	94.14	101.23	94.95	87.98
Hefei	62.73	71.1	87.16	115.6	144.5	145.01	143.87	148.02	151.39	183.29	170.91
Wuhu	24.32	26.71	31.01	36.5	42.2	43.9	44.47	45.68	44.74	52.93	46.25
Ma'anshan	15.42	15.42	18.1	19.1	23.7	23.13	23.22	22.26	22.08	27.9	27.11
Tongling	11.67	11.67	11.14	12.6	15.6	15.69	17.26	17.08	17.09	18.1	19.07
Anqing	24.07	24.24	23.42	27.3	34.9	35.38	33.44	34.14	33.06	38.85	37.86
Chuzhou	18.28	17.85	17.05	19.2	22.5	22.95	23.75	24.47	23.87	31.34	33.38
Chizhou	7.19	7.1	6.76	7.8	10.7	10.89	10.72	10.74	10.5	11.33	10.91
Xuancheng	12.4	12.34	11.4	54.7	56.3	16.28	16.04	16.29	17.18	20.91	20.96
